# Supplementary material for: Multidrug-Resistant Bacterial Pathogens and Public Health: The Antimicrobial Effect of Cyanobacterial-Biosynthesized Silver Nanoparticles
Source: Antibiotics (Basel). 2022 Jul 26;11(8):1003. doi: 10.3390/antibiotics11081003 (PMC9330853; doi:10.3390/antibiotics11081003)
Supplement: Supplementary file 1 [file antibiotics-11-01003-s001.zip]

Archive with 1 entries (1 files):
- antibiotics-1799790-supplementary.pdf
